# Supplementary material for: The ubiquitin-conjugating enzyme UBE2D maintains a youthful proteome and ensures protein quality control during aging by sustaining proteasome activity
Source: PLoS Biol. 2025 Jan 29;23(1):e3002998. doi: 10.1371/journal.pbio.3002998 (PMC11778781; doi:10.1371/journal.pbio.3002998)
Supplement: S5 Data — UBE2D/eff is not detected among the Htt-interacting proteins, suggesting that Htt-polyQ72-GFP might not be a direct ubiquitination target of UBE2D/eff. Related to Figs 1 and 2. (XLSX) [file pbio.3002998.s007.xlsx]

## Sheet: Sheet1
Spectral count comparison of proteins identified to bind to Htt-72Q-GFP compared to CL1-GFPsamples
SC: the summed number of spectral counts (i.e. MS/MS scans) assigned to one identified protein; TP: total number of peptides identified for a protein; Group: Identified proteins that share one or more peptides are grouped together (e.g. 01). The group is represented by the protein with maximal spectra count (e.g. 01.1). If other proteins in the same group are assigned with at least one uniquely i…
Group	Reference	Description	SC CL1	SC HTT72Q	TP CL1	TP HTT72Q	Mass (KD)	Abundance	p-value
103702	tr|Q9W3L4|Q9W3L4_DROME	CG2233 OS=Drosophila melanogaster GN=CG2233 PE=2 SV=1	58	0.1	11	0	46	98.97	5.99197e-19
100176	sp|P07764|ALF_DROME	Fructose-bisphosphate aldolase OS=Drosophila melanogaster GN=Ald PE=1 SV=5	14	0.1	9	0	39	24.34	1.83077e-05
110657	tr|Q9V9W3|Q9V9W3_DROME	RE08669p OS=Drosophila melanogaster GN=RpL6 PE=2 SV=1	14	0.1	4	0	30	31.97	1.83077e-05
104658	tr|Q9W2Z6|Q9W2Z6_DROME	CG32694, isoform A OS=Drosophila melanogaster GN=CG32694 PE=2 SV=2	0.1	12	0	3	36	16.82	7.76021e-05
109613	sp|P05661-13|MYSA_DROME	Isoform 11e of Myosin heavy chain, muscle OS=Drosophila melanogaster GN=Mhc	448	348	95	100	224	338.18	0.000386559
109613	sp|P05661-10|MYSA_DROME	Isoform 11b of Myosin heavy chain, muscle OS=Drosophila melanogaster GN=Mhc	448	349	95	101	224	338.3	0.000445931
109613	sp|P05661-11|MYSA_DROME	Isoform 11c of Myosin heavy chain, muscle OS=Drosophila melanogaster GN=Mhc	448	349	94	101	224	338.4	0.000445931
109613	sp|P05661-17|MYSA_DROME	Isoform D of Myosin heavy chain, muscle OS=Drosophila melanogaster GN=Mhc	467	367	99	107	224	351.9	0.000526523
109586	tr|Q9VEB1|Q9VEB1_DROME	CG7998 OS=Drosophila melanogaster GN=Mdh2 PE=2 SV=1	9	0.1	4	0	35	15.58	0.000690662
110211	sp|Q9U6L5|PEB1_DROME	Ejaculatory bulb-specific protein 1 OS=Drosophila melanogaster GN=Peb PE=1 SV=1	15	2	4	1	38	25.13	0.000795439
109613	sp|P05661-14|MYSA_DROME	Isoform 15b of Myosin heavy chain, muscle OS=Drosophila melanogaster GN=Mhc	448	354	95	103	224	339.69	0.000890313
113541	tr|Q8T0Q4|Q8T0Q4_DROME	GH13992p OS=Drosophila melanogaster GN=shrb PE=2 SV=1	0.1	8	0	4	25	15.73	0.00144197
100104	tr|Q9VIE8|Q9VIE8_DROME	Aconitase, isoform B OS=Drosophila melanogaster GN=Acon PE=2 SV=2	13	2	9	1	85	15.23	0.00267893
103156	tr|Q9VKT1|Q9VKT1_DROME	CG31872, isoform A OS=Drosophila melanogaster GN=CG17093 PE=2 SV=2	13	2	7	1	119	8.81	0.00267893
108027	sp|P29742|CLH_DROME	Clathrin heavy chain OS=Drosophila melanogaster GN=Chc PE=1 SV=1	0.1	7	0	5	191	4.45	0.00302626
100023	tr|A8DY67|A8DY67_DROME	CG11198, isoform D OS=Drosophila melanogaster GN=ACC PE=4 SV=1	6	0.1	5	0	287	1.74	0.00639365
110623	sp|Q9VS34|RL18_DROME	60S ribosomal protein L18 OS=Drosophila melanogaster GN=RpL18 PE=1 SV=1	6	0.1	3	0	22	30.02	0.00639365
110698	sp|P41042|RS4_DROME	40S ribosomal protein S4 OS=Drosophila melanogaster GN=RpS4 PE=1 SV=2	6	0.1	4	0	29	27.48	0.00639365
109139	sp|P11147|HSP7D_DROME	Heat shock 70 kDa protein cognate 4 OS=Drosophila melanogaster GN=Hsc70-4 PE=1 SV=3	14	32	9	16	71	62.6	0.00714864
111740	sp|P06603|TBA1_DROME	Tubulin alpha-1 chain OS=Drosophila melanogaster GN=alphaTub84B PE=2 SV=1	11	2	3	2	50	28.07	0.00881748
105891	tr|M9PDE7|M9PDE7_DROME	CG44085, isoform O OS=Drosophila melanogaster GN=CG44085 PE=4 SV=1	0.1	5	0	4	267	0.94	0.013628
108444	sp|Q24133|DNAJ1_DROME	DnaJ protein homolog 1 OS=Drosophila melanogaster GN=DnaJ-1 PE=1 SV=3	0.1	5	0	3	37	6.76	0.013628
100135	sp|P18091|ACTN_DROME	Alpha-actinin, sarcomeric OS=Drosophila melanogaster GN=Actn PE=1 SV=2	5	0.1	4	0	107	2.34	0.013628
105274	tr|B7Z001|B7Z001_DROME	CG3523, isoform C OS=Drosophila melanogaster GN=CG3523 PE=4 SV=2	5	0.1	4	0	278	2.52	0.013628
108897	tr|Q7K569|Q7K569_DROME	Glycerol-3-phosphate dehydrogenase OS=Drosophila melanogaster GN=Gpo-1 PE=2 SV=1	5	0.1	4	0	80	6.84	0.013628
109328	sp|Q9V3P0|PRDX1_DROME	Peroxiredoxin 1 OS=Drosophila melanogaster GN=Jafrac1 PE=1 SV=1	5	0.1	4	0	22	18.41	0.013628
109638	sp|Q24400|MLP2_DROME	Muscle LIM protein Mlp84B OS=Drosophila melanogaster GN=Mlp84B PE=1 SV=1	5	0.1	3	0	53	7.48	0.013628
110150	tr|Q9V4C7|Q9V4C7_DROME	Calcium-transporting ATPase OS=Drosophila melanogaster GN=PMCA PE=3 SV=5	5	0.1	4	0	133	1.88	0.013628
110679	sp|P41094|RS18_DROME	40S ribosomal protein S18 OS=Drosophila melanogaster GN=RpS18 PE=1 SV=1	5	0.1	2	0	18	48.29	0.013628
110702	sp|Q9VA91|RS7_DROME	40S ribosomal protein S7 OS=Drosophila melanogaster GN=RpS7 PE=1 SV=1	5	0.1	4	0	22	20.31	0.013628
111850	sp|Q00963|SPTCB_DROME	Spectrin beta chain OS=Drosophila melanogaster GN=beta-Spec PE=1 SV=2	5	0.1	4	0	266	1.32	0.013628
113583	sp|Q9I7U4|TITIN_DROME	Titin OS=Drosophila melanogaster GN=sls PE=1 SV=3	5	0.1	3	0	2064	0.12	0.013628
100231	sp|P48610|KARG_DROME	Arginine kinase OS=Drosophila melanogaster GN=Argk PE=2 SV=2	16	5	8	3	40	41.41	0.013832
110538	sp|Q9V496|APLP_DROME	Apolipophorins OS=Drosophila melanogaster GN=Rfabg PE=1 SV=2	83	55	47	36	372	27.65	0.0167651
111732	sp|P13395|SPTCA_DROME	Spectrin alpha chain OS=Drosophila melanogaster GN=alpha-Spec PE=1 SV=2	24	11	17	10	278	9.17	0.0261478
111317	tr|Q6NN28|Q6NN28_DROME	RE21974p OS=Drosophila melanogaster GN=Tm1 PE=2 SV=1	9	2	6	2	33	30.54	0.0281612
100035	tr|Q9VB05|Q9VB05_DROME	ALG-2 interacting protein X OS=Drosophila melanogaster GN=ALiX PE=1 SV=1	0.1	4	0	3	92	2.16	0.0294083
104658	tr|Q9W2Z7|Q9W2Z7_DROME	CG32694-PB, isoform B OS=Drosophila melanogaster GN=CG32694 PE=4 SV=2	0.1	4	0	1	38	5.26	0.0294083
110758	sp|Q24498|RY44_DROME	Ryanodine receptor 44F OS=Drosophila melanogaster GN=Rya-r44F PE=1 SV=3	0.1	4	0	3	581	0.78	0.0294083
100073	sp|P28668|SYEP_DROME	Bifunctional glutamate/proline--tRNA ligase OS=Drosophila melanogaster GN=Aats-glupro PE=1 SV=2	4	0.1	3	0	189	1.06	0.0294083
107615	tr|Q8I0D4|Q8I0D4_DROME	CG9297, isoform B OS=Drosophila melanogaster GN=CG9297 PE=2 SV=1	4	0.1	4	0	106	2.83	0.0294083
108617	sp|Q9NJH0|EF1G_DROME	Elongation factor 1-gamma OS=Drosophila melanogaster GN=Ef1gamma PE=2 SV=2	4	0.1	4	0	49	9.2	0.0294083
109003	sp|P41043|GST1_DROME	Glutathione S-transferase S1 OS=Drosophila melanogaster GN=GstS1 PE=1 SV=2	4	0.1	3	0	28	12.68	0.0294083
110064	sp|Q24439|ATPO_DROME	ATP synthase subunit O, mitochondrial OS=Drosophila melanogaster GN=Oscp PE=2 SV=2	4	0.1	1	0	22	35.7	0.0294083
110150	tr|Q59DP9|Q59DP9_DROME	Calcium-transporting ATPase OS=Drosophila melanogaster GN=PMCA PE=3 SV=3	4	0.1	3	0	139	1.44	0.0294083
110686	tr|Q9W229|Q9W229_DROME	40S ribosomal protein S24 OS=Drosophila melanogaster GN=RpS24 PE=1 SV=1	4	0.1	1	0	15	23.27	0.0294083
111660	sp|P06607|VIT3_DROME	Vitellogenin-3 OS=Drosophila melanogaster GN=Yp3 PE=1 SV=1	4	0.1	4	0	46	10.85	0.0294083
110339	sp|P35416|MYSP2_DROME	Paramyosin, short form OS=Drosophila melanogaster GN=Prm PE=2 SV=2	16	6	11	5	74	35.02	0.0298734
111291	tr|Q9W1H8|Q9W1H8_DROME	GH13256p OS=Drosophila melanogaster GN=Thiolase PE=2 SV=1	12	4	5	3	51	26.67	0.0407595
108186	tr|Q9VV46|Q9VV46_DROME	Cuticular protein 72Ec OS=Drosophila melanogaster GN=Cpr72Ec PE=2 SV=1	12	24	4	9	51	53.43	0.0434559
107542	tr|Q7JUS9|Q7JUS9_DROME	CG9090 OS=Drosophila melanogaster GN=CG9090-RA PE=2 SV=1	24	12	8	6	41	155.45	0.0434559
111925	tr|D1YSG0|D1YSG0_DROME	Bent, isoform F OS=Drosophila melanogaster GN=bt PE=4 SV=1	139	174	73	91	999	22.11	0.04766
100059	sp|Q94516|AT5F1_DROME	ATP synthase subunit b, mitochondrial OS=Drosophila melanogaster GN=ATPsyn-b PE=2 SV=2	0.1	3	0	3	27	21.94	0.0646465
100114	sp|Q9V3R1|A36DE_DROME	Accessory gland protein Acp36DE OS=Drosophila melanogaster GN=Acp36DE PE=2 SV=1	0.1	3	0	3	102	1.47	0.0646465
103873	tr|E1JGL8|E1JGL8_DROME	CG30122, isoform C OS=Drosophila melanogaster GN=CG30122 PE=4 SV=1	0.1	3	0	1	140	1.07	0.0646465
111458	tr|Q9VB86|Q9VB86_DROME	LP07342p OS=Drosophila melanogaster GN=TwdlT PE=2 SV=1	0.1	3	0	1	27	5.55	0.0646465
100127	tr|A1Z7H2|A1Z7H2_DROME	Lethal (2) 44DEa, isoform D OS=Drosophila melanogaster GN=Acsl PE=4 SV=1	3	0.1	2	0	81	3.72	0.0646465
108895	sp|P13706|GPDA_DROME	Glycerol-3-phosphate dehydrogenase [NAD(+)], cytoplasmic OS=Drosophila melanogaster GN=Gpdh PE=1 SV=3	3	0.1	1	0	40	3.78	0.0646465
108980	sp|Q9VG96|GSTT4_DROME	Glutathione S-transferase D4 OS=Drosophila melanogaster GN=GstD4 PE=1 SV=1	3	0.1	2	0	25	16.18	0.0646465
110626	tr|Q9V9M7|Q9V9M7_DROME	RE62581p OS=Drosophila melanogaster GN=RpL21 PE=1 SV=1	3	0.1	1	0	18	13.54	0.0646465
110646	sp|P49630|RL36_DROME	60S ribosomal protein L36 OS=Drosophila melanogaster GN=RpL36 PE=1 SV=1	3	0.1	2	0	13	11.12	0.0646465
110662	sp|P50882|RL9_DROME	60S ribosomal protein L9 OS=Drosophila melanogaster GN=RpL9 PE=1 SV=2	3	0.1	3	0	21	18.71	0.0646465
110699	sp|Q24186|RS5A_DROME	40S ribosomal protein S5a OS=Drosophila melanogaster GN=RpS5a PE=1 SV=1	3	0.1	1	0	25	9.84	0.0646465
111269	tr|Q9VSU2|Q9VSU2_DROME	Tequila, isoform G OS=Drosophila melanogaster GN=Tequila PE=4 SV=4	3	0.1	1	0	309	0.97	0.0646465
111317	tr|Q95TA3|Q95TA3_DROME	GH09289p OS=Drosophila melanogaster GN=Tm1 PE=2 SV=1	3	0.1	2	0	48	8.33	0.0646465
111358	tr|Q9Y119|Q9Y119_DROME	BcDNA.GH08860 OS=Drosophila melanogaster GN=Tps1 PE=2 SV=1	3	0.1	3	0	91	4.94	0.0646465
113672	sp|P38979|RSSA_DROME	40S ribosomal protein SA OS=Drosophila melanogaster GN=sta PE=1 SV=2	3	0.1	1	0	35	4.25	0.0646465
113560	tr|Q95U38|Q95U38_DROME	GH10480p OS=Drosophila melanogaster GN=skap PE=2 SV=1	21	11	8	6	55	64.69	0.0746379
110672	sp|P14130|RS14_DROME	40S ribosomal protein S14 OS=Drosophila melanogaster GN=RpS14a PE=1 SV=1	7	2	4	1	16	67.67	0.0863071
113538	sp|P27619|DYN_DROME	Dynamin OS=Drosophila melanogaster GN=shi PE=1 SV=2	7	2	5	1	98	6.65	0.0863071
111133	tr|A1ZA66|A1ZA66_DROME	Stretchin-Mlck, isoform A OS=Drosophila melanogaster GN=Strn-Mlck PE=4 SV=1	55	39	28	24	1036	7.72	0.0980665
110653	sp|P09180|RL4_DROME	60S ribosomal protein L4 OS=Drosophila melanogaster GN=RpL4 PE=1 SV=2	28	17	9	9	45	95.56	0.0993262
111133	tr|A1ZA67|A1ZA67_DROME	Stretchin-Mlck, isoform C OS=Drosophila melanogaster GN=Strn-Mlck PE=4 SV=1	64	47	31	27	497	18.82	0.105932
110658	sp|P32100|RL7_DROME	60S ribosomal protein L7 OS=Drosophila melanogaster GN=RpL7 PE=1 SV=2	5	11	2	5	30	69.41	0.12888
104564	tr|Q9VPD7|Q9VPD7_DROME	CG32425, isoform A OS=Drosophila melanogaster GN=CG32425 PE=2 SV=2	0.1	2	0	1	84	1.19	0.146612
105341	tr|Q9VFF0|Q9VFF0_DROME	CG3731, isoform A OS=Drosophila melanogaster GN=CG3731 PE=2 SV=2	0.1	2	0	2	52	1.93	0.146612
107713	tr|M9MSF5|M9MSF5_DROME	CG9572, isoform D OS=Drosophila melanogaster GN=CG9572 PE=4 SV=2	0.1	2	0	1	42	4.72	0.146612
107988	sp|Q9VIS1|CDGAP_DROME	GTPase-activating protein CdGAPr OS=Drosophila melanogaster GN=CdGAPr PE=1 SV=2	0.1	2	0	1	204	0.49	0.146612
108164	tr|Q9W077|Q9W077_DROME	Cuticular protein 62Bc, isoform A OS=Drosophila melanogaster GN=Cpr62Bc PE=2 SV=1	0.1	2	0	1	19	5.36	0.146612
113592	tr|O97102|O97102_DROME	Small ubiquitin-related modifier OS=Drosophila melanogaster GN=smt3 PE=1 SV=1	0.1	2	0	1	10	9.88	0.146612
113698	tr|A8JNS4|A8JNS4_DROME	Starvin, isoform E OS=Drosophila melanogaster GN=stv PE=4 SV=1	0.1	2	0	1	69	1.45	0.146612
100109	sp|P10333|MS2A_DROME	Accessory gland-specific peptide 26Aa OS=Drosophila melanogaster GN=Acp26Aa PE=2 SV=2	2	0.1	2	0	30	6.76	0.146612
100122	tr|P91941|P91941_DROME	CG10297-PA OS=Drosophila melanogaster GN=Acp65Aa PE=2 SV=2	2	0.1	1	0	11	8.87	0.146612
107211	tr|Q9VHN7|Q9VHN7_DROME	CG8036, isoform B OS=Drosophila melanogaster GN=CG8036 PE=2 SV=3	2	0.1	1	0	68	1.47	0.146612
108835	sp|P54385|DHE3_DROME	Glutamate dehydrogenase, mitochondrial OS=Drosophila melanogaster GN=Gdh PE=1 SV=2	2	0.1	2	0	62	1.6	0.146612
108877	sp|Q9VFC8|GYS_DROME	Glycogen [starch] synthase OS=Drosophila melanogaster GN=GlyS PE=1 SV=2	2	0.1	2	0	82	1.22	0.146612
109163	sp|P02828|HSP83_DROME	Heat shock protein 83 OS=Drosophila melanogaster GN=Hsp83 PE=1 SV=1	2	0.1	2	0	82	1.22	0.146612
109637	tr|B7YZP9|B7YZP9_DROME	Muscle LIM protein at 60A, isoform B OS=Drosophila melanogaster GN=Mlp60A PE=4 SV=1	2	0.1	2	0	53	1.89	0.146612
110466	sp|O18640|GBLP_DROME	Guanine nucleotide-binding protein subunit beta-like protein OS=Drosophila melanogaster GN=Rack1 PE=1 SV=2	2	0.1	1	0	36	2.81	0.146612
110619	sp|Q9VNE9|RL13A_DROME	60S ribosomal protein L13a OS=Drosophila melanogaster GN=RpL13A PE=1 SV=1	2	0.1	2	0	24	4.23	0.146612
110624	sp|P41093|RL18A_DROME	60S ribosomal protein L18a OS=Drosophila melanogaster GN=RpL18A PE=1 SV=1	2	0.1	1	0	21	11.89	0.146612
110661	sp|Q9V3G1|RL8_DROME	60S ribosomal protein L8 OS=Drosophila melanogaster GN=RpL8 PE=1 SV=1	2	0.1	1	0	28	3.59	0.146612
110678	sp|P17704|RS17_DROME	40S ribosomal protein S17 OS=Drosophila melanogaster GN=RpS17 PE=1 SV=2	2	0.1	1	0	15	6.55	0.146612
110682	sp|P31009|RS2_DROME	40S ribosomal protein S2 OS=Drosophila melanogaster GN=RpS2 PE=1 SV=2	2	0.1	2	0	29	3.46	0.146612
110697	sp|P55830|RS3A_DROME	40S ribosomal protein S3a OS=Drosophila melanogaster GN=RpS3A PE=1 SV=4	2	0.1	1	0	30	8.24	0.146612
110732	sp|P48601|PRS4_DROME	26S protease regulatory subunit 4 OS=Drosophila melanogaster GN=Rpt2 PE=1 SV=2	2	0.1	2	0	49	2.03	0.146612
110847	sp|Q94522|SUCA_DROME	Succinyl-CoA ligase [ADP/GDP-forming] subunit alpha, mitochondrial OS=Drosophila melanogaster GN=Scsalpha PE=2 SV=3	2	0.1	1	0	34	2.91	0.146612
111318	sp|P09491|TPM2_DROME	Tropomyosin-2 OS=Drosophila melanogaster GN=Tm2 PE=2 SV=1	2	0.1	2	0	33	3.03	0.146612
113087	sp|P10676|NINAC_DROME	Neither inactivation nor afterpotential protein C OS=Drosophila melanogaster GN=ninaC PE=1 SV=2	2	0.1	1	0	174	2.01	0.146612
105481	tr|Q9VV75|Q9VV75_DROME	AT02348p OS=Drosophila melanogaster GN=CG4169 PE=2 SV=1	29	19	15	10	45	84.82	0.147427
111317	sp|P06754|TPM1_DROME	Tropomyosin-1, isoforms 9A/A/B OS=Drosophila melanogaster GN=Tm1 PE=2 SV=2	6	2	5	2	39	19.08	0.147976
106246	tr|Q9VGQ1|Q9VGQ1_DROME	CG5214 OS=Drosophila melanogaster GN=CG5214 PE=2 SV=1	16	25	6	5	50	62.13	0.158154
100062	sp|O01666|ATPG_DROME	ATP synthase subunit gamma, mitochondrial OS=Drosophila melanogaster GN=ATPsyn-gamma PE=2 SV=2	22	14	10	8	33	140.03	0.180597
106257	tr|Q9VM14|Q9VM14_DROME	Acetyltransferase component of pyruvate dehydrogenase complex OS=Drosophila melanogaster GN=CG5261 PE=2 SV=1	30	41	12	15	54	125.42	0.190841
113289	sp|Q94920|VDAC_DROME	Voltage-dependent anion-selective channel OS=Drosophila melanogaster GN=porin PE=1 SV=3	10	5	6	3	31	32.75	0.19242
110339	sp|P35415|MYSP1_DROME	Paramyosin, long form OS=Drosophila melanogaster GN=Prm PE=1 SV=1	29	20	18	16	102	47.91	0.197268
101147	tr|Q7K5K3|Q7K5K3_DROME	CG11876, isoform A OS=Drosophila melanogaster GN=CG11876 PE=2 SV=1	3	7	3	3	39	16.53	0.199551
113524	sp|Q26365|ADT_DROME	ADP,ATP carrier protein OS=Drosophila melanogaster GN=sesB PE=2 SV=4	54	42	10	11	34	415.28	0.220068
111862	sp|Q24560|TBB1_DROME	Tubulin beta-1 chain OS=Drosophila melanogaster GN=betaTub56D PE=1 SV=2	16	10	4	6	50	44.9	0.237197
110627	sp|P50887|RL22_DROME	60S ribosomal protein L22 OS=Drosophila melanogaster GN=RpL22 PE=1 SV=2	2	5	1	1	31	26.15	0.24911
113191	sp|P21187|PABP_DROME	Polyadenylate-binding protein OS=Drosophila melanogaster GN=pAbp PE=1 SV=3	2	5	1	4	70	7.15	0.24911
110638	sp|O16797|RL3_DROME	60S ribosomal protein L3 OS=Drosophila melanogaster GN=RpL3 PE=1 SV=3	20	14	6	4	47	47.99	0.302216
107001	tr|Q9VVL7|Q9VVL7_DROME	Dihydrolipoyl dehydrogenase OS=Drosophila melanogaster GN=CG7430 PE=2 SV=1	6	3	4	3	53	12.25	0.312663
110331	sp|Q868Z9|PPN_DROME	Papilin OS=Drosophila melanogaster GN=Ppn PE=1 SV=2	6	3	4	3	313	2.56	0.312663
109656	tr|Q0E8E8|Q0E8E8_DROME	MIP08013p1 OS=Drosophila melanogaster GN=Mpcp PE=2 SV=1	10	6	4	3	39	37.35	0.314739
110660	sp|P46223|RL7A_DROME	60S ribosomal protein L7a OS=Drosophila melanogaster GN=RpL7A PE=1 SV=2	15	10	5	6	31	66.75	0.315677
108818	sp|P07486|G3P1_DROME	Glyceraldehyde-3-phosphate dehydrogenase 1 OS=Drosophila melanogaster GN=Gapdh1 PE=2 SV=2	7	11	3	3	35	60.86	0.343761
110244	sp|P52029|G6PI_DROME	Glucose-6-phosphate isomerase OS=Drosophila melanogaster GN=Pgi PE=2 SV=2	11	7	4	4	62	21.67	0.343761
106172	tr|Q8MT18|Q8MT18_DROME	CG5028, isoform A OS=Drosophila melanogaster GN=CG5028 PE=2 SV=1	7	4	5	4	44	27.02	0.362666
110613	sp|O61231|RL10_DROME	60S ribosomal protein L10 OS=Drosophila melanogaster GN=RpL10 PE=1 SV=1	7	4	3	1	26	29.4	0.362666
110620	sp|P55841|RL14_DROME	60S ribosomal protein L14 OS=Drosophila melanogaster GN=RpL14 PE=1 SV=1	7	4	2	2	19	60.01	0.362666
112636	tr|E1JGY7|E1JGY7_DROME	Lethal (2) 01289, isoform G OS=Drosophila melanogaster GN=l(2)01289 PE=4 SV=1	7	4	5	3	136	10.26	0.362666
113089	sp|P06002|OPS1_DROME	Opsin Rh1 OS=Drosophila melanogaster GN=ninaE PE=1 SV=1	7	4	4	2	41	39.79	0.362666
103157	tr|E2QCS7|E2QCS7_DROME	CG17097 OS=Drosophila melanogaster GN=CG17097 PE=4 SV=1	4	2	2	1	120	4.15	0.409726
107683	tr|Q9W2H8|Q9W2H8_DROME	CG9485, isoform B OS=Drosophila melanogaster GN=CG9485 PE=4 SV=3	10	14	7	9	183	9.83	0.413126
110654	sp|P18101|RL40_DROME	Ubiquitin-60S ribosomal protein L40 OS=Drosophila melanogaster GN=RpL40 PE=1 SV=2	10	14	3	4	15	319.27	0.413126
100060	sp|Q05825|ATPB_DROME	ATP synthase subunit beta, mitochondrial OS=Drosophila melanogaster GN=ATPsyn-beta PE=2 SV=3	77	68	19	18	54	345.81	0.454672
108295	sp|Q9V3S0|CP4G1_DROME	Cytochrome P450 4g1 OS=Drosophila melanogaster GN=Cyp4g1 PE=2 SV=1	5	3	3	2	63	17.48	0.477162
109091	sp|P84051|H2A_DROME	Histone H2A OS=Drosophila melanogaster GN=His2A PE=1 SV=2	5	3	1	1	13	48.67	0.477162
110630	tr|Q9W0A8|Q9W0A8_DROME	FI01658p OS=Drosophila melanogaster GN=RpL23A PE=1 SV=1	5	3	3	3	29	18.68	0.477162
111349	sp|P29613|TPIS_DROME	Triosephosphate isomerase OS=Drosophila melanogaster GN=Tpi PE=1 SV=3	5	3	4	3	27	20.67	0.477162
100303	sp|P13607|ATNA_DROME	Sodium/potassium-transporting ATPase subunit alpha OS=Drosophila melanogaster GN=Atpalpha PE=1 SV=3	12	9	8	5	116	16.88	0.511969
108614	sp|P05303|EF1A2_DROME	Elongation factor 1-alpha 2 OS=Drosophila melanogaster GN=Ef1alpha100E PE=2 SV=2	4	6	3	3	51	18.76	0.525693
109157	sp|P82910|HSP70_DROME	Major heat shock 70 kDa protein Aa OS=Drosophila melanogaster GN=Hsp70Aa PE=2 SV=2	4	6	2	4	70	14.26	0.525693
100204	tr|O62526|O62526_DROME	ADP/ATP translocase OS=Drosophila melanogaster GN=Ant2 PE=2 SV=1	6	4	1	1	34	53.38	0.525693
110703	sp|Q8MLY8|RS8_DROME	40S ribosomal protein S8 OS=Drosophila melanogaster GN=RpS8 PE=1 SV=1	10	13	5	5	24	73.7	0.531029
112758	tr|Q9VN21|Q9VN21_DROME	Growl, isoform A OS=Drosophila melanogaster GN=lost PE=2 SV=1	7	5	5	4	60	15.07	0.562791
111889	sp|P35381|ATPA_DROME	ATP synthase subunit alpha, mitochondrial OS=Drosophila melanogaster GN=blw PE=1 SV=2	47	52	16	15	59	191.97	0.615227
110695	sp|Q06559|RS3_DROME	40S ribosomal protein S3 OS=Drosophila melanogaster GN=RpS3 PE=1 SV=1	20	17	7	9	27	127.48	0.621682
107921	sp|P22700|ATC1_DROME	Calcium-transporting ATPase sarcoplasmic/endoplasmic reticulum type OS=Drosophila melanogaster GN=Ca-P60A PE=1 SV=2	80	74	25	21	112	170.2	0.628702
110625	sp|P36241|RL19_DROME	60S ribosomal protein L19 OS=Drosophila melanogaster GN=RpL19 PE=1 SV=2	2	3	1	1	24	27.1	0.653629
102655	tr|Q0E9E2|Q0E9E2_DROME	Pyruvate carboxylase OS=Drosophila melanogaster GN=CG1516 PE=4 SV=1	3	2	2	1	133	3.02	0.653629
110616	sp|P46222|RL11_DROME	60S ribosomal protein L11 OS=Drosophila melanogaster GN=RpL11 PE=1 SV=2	3	2	1	1	21	26.07	0.653629
110621	sp|O17445|RL15_DROME	60S ribosomal protein L15 OS=Drosophila melanogaster GN=RpL15 PE=1 SV=1	3	2	2	1	24	16.45	0.653629
110634	tr|Q9VBN5|Q9VBN5_DROME	60S ribosomal protein L27 OS=Drosophila melanogaster GN=RpL27 PE=1 SV=1	3	2	1	1	16	28.31	0.653629
112632	tr|Q7KVX1|Q7KVX1_DROME	Pyruvate dehydrogenase E1 component subunit alpha OS=Drosophila melanogaster GN=l(1)G0334 PE=2 SV=1	11	9	6	5	49	32.76	0.654451
109097	sp|P84040|H4_DROME	Histone H4 OS=Drosophila melanogaster GN=His4 PE=1 SV=2	3	4	1	3	11	65.93	0.704976
109137	sp|P11146|HSP7B_DROME	Heat shock 70 kDa protein cognate 2 OS=Drosophila melanogaster GN=Hsc70-2 PE=1 SV=2	3	4	1	2	70	10.76	0.704976
108819	sp|P07487|G3P2_DROME	Glyceraldehyde-3-phosphate dehydrogenase 2 OS=Drosophila melanogaster GN=Gapdh2 PE=1 SV=2	4	3	2	1	35	36.78	0.704976
109025	tr|M9PJN5|M9PJN5_DROME	HDAC6, isoform G OS=Drosophila melanogaster GN=HDAC6 PE=4 SV=1	4	3	3	3	131	3.44	0.704976
109136	sp|P29843|HSP7A_DROME	Heat shock 70 kDa protein cognate 1 OS=Drosophila melanogaster GN=Hsc70-1 PE=1 SV=1	4	3	2	1	71	9.91	0.704976
110636	sp|Q9VZS5|RL28_DROME	60S ribosomal protein L28 OS=Drosophila melanogaster GN=RpL28 PE=1 SV=1	4	3	1	1	16	46.82	0.704976
107963	sp|P17336|CATA_DROME	Catalase OS=Drosophila melanogaster GN=Cat PE=1 SV=2	38	41	12	12	57	125.19	0.73569
112636	tr|E1JGY6|E1JGY6_DROME	Lethal (2) 01289, isoform F OS=Drosophila melanogaster GN=l(2)01289 PE=4 SV=1	20	18	12	10	205	19.06	0.745546
111664	sp|A1ZA47|ZASP_DROME	PDZ and LIM domain protein Zasp OS=Drosophila melanogaster GN=Zasp52 PE=1 SV=2	5	6	5	4	238	2.94	0.762866
106665	sp|P91928|MIC60_DROME	MICOS complex subunit Mic60 OS=Drosophila melanogaster GN=CG6455 PE=2 SV=4	6	5	3	3	82	14.03	0.762866
110615	sp|Q9VTP4|R10AB_DROME	60S ribosomal protein L10a-2 OS=Drosophila melanogaster GN=RpL10Ab PE=1 SV=2	6	5	3	2	24	41.22	0.762866
110639	tr|Q9VJ19|Q9VJ19_DROME	CG10652-PA, isoform A OS=Drosophila melanogaster GN=RpL30 PE=1 SV=1	6	5	2	3	12	57.25	0.762866
101093	tr|R9PY16|R9PY16_DROME	CG11700-PA OS=Drosophila melanogaster GN=CG11700 PE=4 SV=1	8	9	2	3	34	80.14	0.808311
107921	sp|P22700-2|ATC1_DROME	Isoform A of Calcium-transporting ATPase sarcoplasmic/endoplasmic reticulum type OS=Drosophila melanogaster GN=Ca-P60A	83	80	27	23	110	180.75	0.814221
109700	tr|Q9V397|Q9V397_DROME	BcDNA.GH12558 OS=Drosophila melanogaster GN=Mtpalpha PE=2 SV=1	9	10	5	6	84	22.61	0.818505
108212	tr|Q9VKE2|Q9VKE2_DROME	Crystallin, isoform A OS=Drosophila melanogaster GN=Cry PE=2 SV=2	40	42	12	14	56	132.51	0.825191
112344	sp|P35554|FTN_DROME	Flightin OS=Drosophila melanogaster GN=fln PE=2 SV=1	11	10	4	5	21	152.59	0.827227
106660	tr|Q9VD58|Q9VD58_DROME	CG6439, isoform A OS=Drosophila melanogaster GN=CG6439 PE=2 SV=1	14	13	4	5	40	64.43	0.847372
112623	sp|Q9VWH4|IDH3A_DROME	Probable isocitrate dehydrogenase [NAD] subunit alpha, mitochondrial OS=Drosophila melanogaster GN=l(1)G0156 PE=2 SV=1	15	14	7	6	41	116.37	0.852669
108615	sp|P08736|EF1A1_DROME	Elongation factor 1-alpha 1 OS=Drosophila melanogaster GN=Ef1alpha48D PE=1 SV=2	16	15	6	6	50	62.65	0.85745
110849	sp|Q94523|SDHA_DROME	Succinate dehydrogenase [ubiquinone] flavoprotein subunit, mitochondrial OS=Drosophila melanogaster GN=SdhA PE=2 SV=3	35	34	13	14	72	80.22	0.904176
111538	tr|A8DYP0|A8DYP0_DROME	Unc-89, isoform C OS=Drosophila melanogaster GN=Unc-89 PE=4 SV=1	48	47	30	25	475	15.46	0.918281
109908	sp|O77460|IPYR_DROME	Inorganic pyrophosphatase OS=Drosophila melanogaster GN=Nurf-38 PE=1 SV=3	2	2	1	2	38	5.27	1
110617	tr|Q9W1B9|Q9W1B9_DROME	RE28824p OS=Drosophila melanogaster GN=RpL12 PE=1 SV=1	2	2	1	1	18	11.32	1
111016	sp|Q00637|SODM_DROME	Superoxide dismutase [Mn], mitochondrial OS=Drosophila melanogaster GN=Sod2 PE=2 SV=3	2	2	1	1	25	8.11	1
107016	tr|Q9VNW6|Q9VNW6_DROME	CG7470, isoform A OS=Drosophila melanogaster GN=CG7470 PE=2 SV=1	4	4	3	3	84	8.33	1
109138	sp|P29844|HSP7C_DROME	Heat shock 70 kDa protein cognate 3 OS=Drosophila melanogaster GN=Hsc70-3 PE=2 SV=2	4	4	2	2	72	8.31	1
113404	tr|Q9VV36|Q9VV36_DROME	GH14803p OS=Drosophila melanogaster GN=retinin PE=2 SV=2	7	7	3	3	20	62.52	1
110663	sp|P19889|RLA0_DROME	60S acidic ribosomal protein P0 OS=Drosophila melanogaster GN=RpLP0 PE=1 SV=1	12	12	6	6	34	51.2	1
109769	tr|A8JNU6|A8JNU6_DROME	Neural conserved at 73EF, isoform I OS=Drosophila melanogaster GN=Nc73EF PE=4 SV=1	46	46	17	20	123	61.07	1
