# Supplementary material for: The ubiquitin-conjugating enzyme UBE2D maintains a youthful proteome and ensures protein quality control during aging by sustaining proteasome activity
Source: PLoS Biol. 2025 Jan 29;23(1):e3002998. doi: 10.1371/journal.pbio.3002998 (PMC11778781; doi:10.1371/journal.pbio.3002998)
Supplement: S6 Data — Related to Figs 1–7 and S1–S2. (XLSX) [file pbio.3002998.s008.xlsx]

## Sheet: Sheet1
	Source data for:		The ubiquitin-conjugating enzyme UBE2D/eff maintains a youthful proteome and ensures protein quality control during aging by sustaining proteasome activity
			Liam C. Hunt, Michelle Curley, Kudzai Nyamkondiwa, Anna Stephan, Jianqin Jiao, Kanisha Kavdia, Vishwajeeth R. Pagala, Junmin Peng, Fabio Demontis

## Sheet: Fig1B
								1			2			3			4			5			6			7
		mean	st dev	n	mean	st dev	n	mean	st dev	n	mean	st dev	n	mean	st dev	n	mean	st dev	n	mean	st dev	n	mean	st dev	n	mean	st dev	n
	Controls							0.83	0.34	5	1.00896	0.410157	5			5			5			5			5			5
	A-B-U							2.45	0.93	5	1.22	0.28	5	0.67	0.48	5	0.45	0.32	5	5.51554	5.99351	5	2.83574	1.41524	5	1.85638	0.582729	5
	C							1.12965	0.366959	5			5			5			5			5			5			5
	D1-D2-D3-D4	2.06	0.68	5	1.24	0.5	5	0.59	0.33	5	1.64084	0.35337	5	0.924156	0.395758	5	1.08151	0.389275	5	0.938111	0.788068	5	3.1649	1.18277	5	0.944868	0.675415	5
	E1-E2-E3							0.100014	0.0456804	5			5			5			5			5			5			5
	F-M							0.8	0.48	5	0.67	0.37	5	0.534041	0.212187	5	0.417217	0.114039	5	0.215727	0.102258	5	0.10477	0.0282431	5			5
	G1							0.65	0.2	5	0.378753	0.12783	5			5			5			5			5			5
	G2							0.232722	0.135232	5	1.29926	0.510082	5	0.461889	0.181945	5	0.601508	0.620122	5	0.283116	0.247614	5			5			5
	H							1.97	1.22	5	1.77046	0.492962	5	0.208833	0.0844081	5	0.168725	0.110145	5			5			5			5
	I							1.8	0.75	5	1.75	0.36	5	1.61	0.48	5	0.79	0.43	5	0.191691	0.0432983	5	0.126174	0.0810048	5	0.0917542	0.0427445	5
	J1-J2							0.596114	0.360403	5	2.10807	0.365452	5	1.12837	0.485056	5			5			5			5			5
	K							0.27	0.18	5	0.345163	0.12209	5			5			5			5			5			5
	L3							0.7	0.19	5	0.402319	0.217632	5	0.18117	0.184333	5	2.66682	1.00814	5	1.74658	0.745569	5			5			5
	L6							1.02873	0.410578	5	1.11808	0.31077	5	4.08441	1.33054	5	1.7825	0.989556	5			5			5			5
	N-T							0.867133	1.14016	5	0.291428	0.0556571	5			5			5			5			5			5
	Q1-Q2							1.26	0.59	5	1.05988	0.546397	5	0.125663	0.0647941	5			5			5			5			5
	QL1							0.52	0.34	5	0.214297	0.0994627	5	0.122663	0.0773045	5			5			5			5			5
	R1-R2							0.576335	0.386426	5	0.212883	0.0880553	5	0.943819	0.323725	5	0.574779	0.399397	5			5			5			5
	S							0.77	0.39	5	5.17439	3.34597	5	0.330277	0.160535	5	0.256049	0.11151	5			5			5			5
	V1-V2							0.77	0.53	5	0.55	0.28	5	0.159405	0.0267056	5			5			5			5			5
	W							1.28124	0.473156	5	2.0274	0.588917	5			5			5			5			5			5
	Z							0.56	0.32	5	0.41	0.18	5	0.154657	0.0473382	5	0.188843	0.0800518	5	0.604882	0.618082	5	0.411327	0.299505	5			5

## Sheet: Fig1C
			gene			stdev
			mean	st dev	n	mean	st dev	n	mean	st dev	n	mean	st dev	n	mean	st dev	n	mean	st dev	n	mean	st dev	n	mean	st dev	n	mean	st dev	n	mean	st dev	n	mean	st dev	n	mean	st dev	n
		Controls	0.988	0.4187	5	0.852	0.2664	5	0.846	0.324	5			5			5			5			5			5			5			5			5			5
		A-B-U	7.249	3.9931	5	6.03	1.1234	5	0.944	0.534	5	0.781	0.357324	5	0.58867	0.35881	5	0.570986	0.307357	5	0.390379	0.173081	5	0.343049	0.107318	5	0.134661	0.0697992	5	0.134015	0.0929785	5			5			5
		C	2.429	0.8794	5	0.222	0.0566	5			5			5			5			5			5			5			5			5			5			5
		D1-D2-D3-D4	2.871	0.9158	5	2.378	0.8849	5	1.196	0.422	5	1.13	0.394892	5	0.776623	0.238484	5	0.698725	0.205652	5	0.633748	0.412065	5			5			5			5			5			5
		E1-E2-E3	0.564	0.1588	5			5			5			5			5			5			5			5			5			5			5			5
		F-M	0.765	0.4683	5			5			5			5			5			5			5			5			5			5			5			5
		J1-J2	1.78	0.9847	5	1.002	0.5808	5	0.783	0.466	5	0.782	0.268525	5	0.768649	0.488694	5	0.757425	0.384271	5	0.754324	0.30606	5	0.658015	0.353184	5	0.560205	0.180127	5	0.559541	0.124189	5	0.33537	0.155546	5	0.144648	0.101083	5
		K	0.432	0.1832	5			5			5			5			5			5			5			5			5			5			5			5
		L3-L6	5.207	1.5911	5	1.085	0.7104	5	0.393	0.348	5	0.275	0.144264	5	0.373618	0.0659483	5	0.131726	0.0690674	5			5			5			5			5			5			5
		N-T	0.689	0.3326	5	0.585	0.2655	5			5			5			5			5			5			5			5			5			5			5
		R1-R2	0.392	0.1538	5	0.168	0.0699	5	0.117	0.184	5	0.088	0.0778397	5	0.536337	0.388268	5	1.80717	0.889758	5	0.838942	0.324936	5	0.955679	0.274422	5	0.297344	0.12711	5			5			5			5
		S	0.943	0.583	5	0.656	0.2514	5			5			5			5			5			5			5			5			5			5			5
		V1-V2	1.925	0.4031	5	1.446	1.6254	5			5			5			5			5			5			5			5			5			5			5

## Sheet: Fig1D
				HTT mRNA			GFP mRNA
			control RNAi#1	0.7466	1.04856	0.88479	0.753496	0.908571	0.827408
			control RNAi#2	1.35511	0.875639	1.0893	0.914891	1.4456	1.15003
			eff RNAi #1	1.75128	1.21286	1.03055	1.50699	0.967056	0.853623
			eff RNAi #2	0.834167	0.881729	0.857618	0.889873	0.896063	0.905428

## Sheet: Fig1E
		Control RNAi	eff RNAi#1	eff RNAi#2
		0.814858	7.28755	4.6129
		1.15674	8.60958	9.14903
		1.0284	5.65154	7.41536

## Sheet: Fig2B
		1	2	3	4
		0.051	0.129	0.019	0.021
		0.059	0.159	0.037	0.044
		0.051	0.203	0.06	0.024

## Sheet: Fig3B
			eff protein levels
			young	old
			0.942029	0.76087
			0.969203	0.878623
			1.11413	0.806159
			0.987319	0.842391
			0.987319	0.769928

## Sheet: Fig3D
		area			number			size
		control RNAi	eff RNAi		control RNAi	eff RNAi		control RNAi	eff RNAi
		2.878	5.774		0.0366662	0.0585178		0.785	0.987
		6.388	5.8		0.0563573	0.0211109		1.133	2.747
		3.407	5.716		0.0756781	0.0232713		0.45	2.456
		3.308	8.381		0.0237034	0.029012		1.396	2.889
		2.34	3.9		0.0372835	0.0162961		0.628	2.393
		5.825	5.315		0.0474068	0.0386415		1.229	1.375
		3.163	7.37		0.0443822	0.021975		0.713	3.354
		3.984	5.763		0.0198763	0.0343823		2.004	1.676
		4.176	2.455		0.0259256	0.0240738		1.611	1.02
		2.671	2.282		0.0437032	0.00734559		0.611	3.107

## Sheet: Fig3F
		control RNAi#1	eff RNAi #1	eff RNAi #2			control RNAi#1	eff RNAi #1	eff RNAi #2
		0.863061	2.51385	3.10673			1.02274	3.49633	5.24075
		0.997533	2.89824	4.25257			0.941358	3.63047	10.0335
		1.13941	3.48709	3.89531			1.0359	5.32567	7.82034
		control RNAi#1	eff RNAi #1	eff RNAi #2			control RNAi#1	eff RNAi #1	eff RNAi #2
		0.883654	2.0327	1.68361			1.04625	0.949293	0.679182
		0.990409	2.03489	2.28175			0.953249	0.806291	1.11644
		1.12594	2.25674	4.27648			1.00051	0.775796	1.80797

## Sheet: Fig4B
	Control RNAi + mCherry	Control RNAi + hUBE2D2	eff RNAi + mCherry	eff RNAi + hUBE2D2			Control RNAi + mCherry	Control RNAi + hUBE2D2	eff RNAi + mCherry	eff RNAi + hUBE2D2
	0.828179	1.28484	2.62919	1.82325			0.912773	0.948879	2.14962	1.26166
	1.09256	1.24867	2.28124	1.41242			1.1247	1.02048	2.01687	1.23717
	1.07926	1.89983	1.57295	1.59037			0.962532	1.73576	2.00933	1.3647
	Control RNAi + mCherry	Control RNAi + hUBE2D2	eff RNAi + mCherry	eff RNAi + hUBE2D2			Control RNAi + mCherry	Control RNAi + hUBE2D2	eff RNAi + mCherry	eff RNAi + hUBE2D2
	0.792649	1.43894	2.63222	2.45663			1.14073	0.489045	3.54638	3.80077
	0.882777	1.37308	2.78866	3.18825			0.852977	0.238332	3.91924	4.24458
	1.32461	1.57895	3.00298	2.57379			1.00629	1.86126	4.14608	2.24249

[truncated: 16 more sheets: Fig4C, Fig4D, Fig4E, Fig5A-C, Fig5F, Fig5G, Fig6A, Fig6B, Fig6C, Fig6D, Fig6E, Fig6F-G, Fig7A-D, Fig7E, Suppl. Fig. S1, Suppl. Fig. S2]
